# Supplementary material for: LncRNA CRNDE promotes hepatoma cell proliferation by regulating the metabolic reprogramming of M2 macrophages via ERK pathway
Source: Cancer Cell Int. 2024 May 31;24:193. doi: 10.1186/s12935-024-03380-8 (PMC11143606; doi:10.1186/s12935-024-03380-8)
Supplement: Supplementary file 2 — Supplementary Material 2 [file 12935_2024_3380_MOESM2_ESM.xlsx]

## Sheet: THP-1_OV_vs_THP-1-M0_filter
	Compounds	Class	OV_1	OV_2	OV_3	OV_4	OV_5	OV_6	M0_1	M0_2	M0_3	M0_4	M0_5	M0_6	VIP	Pvalue	FDR	Fold_Change	Log2FC	Type
	Glutamine	Amino acid derivatives	638.636	761.37	867.597	696.803	902.06	852.342	309.592	378.192	339.886	351.079	365.724	366.023	1.21055	9.82821e-05	0.000329468	2.23588	1.16084	up
	Lysine	Amino acids	1536.78	1644.34	1563.79	1792.24	1653.25	1669.95	657.327	673.835	673.198	673.488	694.116	682.801	1.26698	1.07425e-06	1.09216e-05	2.43179	1.28202	up
	L-Cystine	Amino acids	34.6424	46.4127	29.5104	47.957	39.1309	40.7488	91.5671	86.4829	127.118	120.594	140.49	107.547	1.192	0.000183185	0.000485604	0.353818	-1.49892	down
	Arginine	Amino acids	1904.49	2005.01	2002.22	2129.36	2048.24	1985.68	943.162	983.922	923.857	965.097	941.722	978.064	1.26942	4.99224e-08	1.52263e-06	2.10519	1.07395	up
	Serine	Amino acids	1136.44	1507.91	1238.88	1622.19	1373.42	1295.83	553.508	556.533	650.389	631.579	661.758	590.843	1.22226	7.93028e-05	0.000286125	2.24294	1.16539	up
	UMP	Nucleotide and Its metabolomics	17.8615	32.2163	13.7585	42.9623	30.2208	8.8578	233.437	332.957	253.882	248.83	221.899	221.148	1.24055	1.5472e-05	7.86495e-05	0.0964698	-3.37378	down
	IMP	Nucleotide and Its metabolomics	284.026	274.633	229.763	289.824	181.306	224.585	801.199	1103.28	781.137	884.625	651.002	766.011	1.2072	0.000130396	0.000397709	0.297586	-1.74862	down
	AMP	Nucleotide and Its metabolomics	222.114	229.209	211.394	245.994	218.947	192.516	634.333	884.234	626.152	733.686	512.886	586.288	1.19552	0.000353333	0.00079827	0.331904	-1.59116	down
	UDP-GlcNAc	Nucleotide and Its metabolomics	1866.3	1841.84	2432.74	1857.99	2497.85	2360.37	9439.65	12039	8999.81	10146.8	9196.85	11122.9	1.25389	6.49069e-06	4.39925e-05	0.210963	-2.24494	down
	3-phenyllactic-acid	Organic acid And Its Derivatives	19.5567	21.565	23.0792	22.2129	21.735	22.8184	5.35073	5.77281	6.72204	5.461	6.1921	6.5142	1.26608	2.15711e-08	1.31584e-06	3.63668	1.86262	up
	Malic-acid	Organic acid And Its derivatives	0	0	0	0	0	0	138.002	205.378	148.275	171.628	161.719	177.915	1.26268	1.21573e-05	7.15129e-05	0	-Inf	down
	cis-Aconitic-acid	Organic acid And Its derivatives	2.51236	2.17165	2.98371	2.45839	2.67366	2.53175	0.448648	0.722567	0.290692	0.711477	0.442003	0.44871	1.24324	1.33845e-07	2.72151e-06	5.0036	2.32297	up
	Argininosuccinic-acid	Organic acid And Its derivatives	15.8458	26.7442	21.6862	27.1671	22.0192	26.394	44.5928	48.2889	60.109	57.3699	62.7924	59.6864	1.21132	1.28958e-05	7.15129e-05	0.420192	-1.25088	down
	Itaconic-acid	Organic acid And Its derivatives	2.52631	2.91607	4.69285	3.2157	3.74581	2.8533	0	0	0	0	0	0	1.2202	0.00014396	0.000418169	Inf	Inf	up
	Isocitric-acid	Organic acid And Its derivatives	0.703702	1.11517	1.54129	1.41288	1.9681	1.07016	0.561598	0.699107	0.111206	0.597682	0.503459	0.26664	1.03244	0.00348517	0.00590542	2.85116	1.51155	up
	Citric-acid	Organic acid And Its derivatives	55.1189	68.0752	85.7292	75.2772	90.5654	82.5891	41.0922	33.889	23.1629	28.7416	29.7913	27.5018	1.19809	0.000102621	0.000329468	2.48321	1.31221	up
	Lactate	Organic acid And Its derivatives	32.0984	38.6534	29.7721	38.7553	33.4478	32.6389	66.5225	58.6906	80.1238	65.0875	78.7332	63.4291	1.19689	5.47191e-05	0.000238419	0.497752	-1.0065	down
	D(+)-Glucose	Phosphate sugars	80.4121	112.764	104.603	120.923	106.013	121.285	198.86	201.266	242.569	207.483	296.461	248.43	1.1762	0.000191057	0.000485604	0.46306	-1.11073	down

## Sheet: THP-1_OV_vs_THP-1-M2_filter
	Compounds	Class	OV_1	OV_2	OV_3	OV_4	OV_5	OV_6	M2_1	M2_2	M2_3	M2_4	M2_5	M2_6	VIP	Pvalue	FDR	Fold_Change	Log2FC	Type
	L-Aspartate	Amino Acid metabolomics	3422.78	3807.74	4398.99	4038.52	4731.23	4479.51	2107.76	2035.25	1888.07	1934.33	1773.93	1660.67	1.21187	3.19691e-05	0.000124769	2.18235	1.12588	up
	Glutamine	Amino acid derivatives	638.636	761.37	867.597	696.803	902.06	852.342	305.717	299.868	262.006	311.724	257.582	236.432	1.21313	3.21036e-05	0.000124769	2.82001	1.4957	up
	Lysine	Amino acids	1536.78	1644.34	1563.79	1792.24	1653.25	1669.95	606.634	625.984	627.582	659.18	598.29	571.062	1.2451	1.577e-07	1.37424e-06	2.6731	1.41851	up
	Arginine	Amino acids	1904.49	2005.01	2002.22	2129.36	2048.24	1985.68	964.674	946.366	906.585	945.894	874.011	866.127	1.24676	1.53654e-09	9.37291e-08	2.19399	1.13356	up
	Serine	Amino acids	1136.44	1507.91	1238.88	1622.19	1373.42	1295.83	509.494	502.193	510.616	526.15	505.76	489.602	1.21646	7.57089e-05	0.000230912	2.68566	1.42528	up
	Phosphorylethanolamine	LPE	5721.67	6817.09	7222.17	7000.15	7295.52	6800.66	2768.99	2649.01	2264.9	2628.1	2158.45	1791.14	1.23265	1.08942e-07	1.10757e-06	2.86505	1.51856	up
	UMP	Nucleotide and Its metabolomics	17.8615	32.2163	13.7585	42.9623	30.2208	8.8578	1198.31	1107.46	889.492	927.098	610.897	624.616	1.18315	0.000306735	0.000719648	0.0272267	-5.19883	down
	IMP	Nucleotide and Its metabolomics	284.026	274.633	229.763	289.824	181.306	224.585	5972.34	5396.54	4127.41	3543.02	2065.3	2398.1	1.10409	0.00227059	0.00395732	0.0631474	-3.98513	down
	AMP	Nucleotide and Its metabolomics	222.114	229.209	211.394	245.994	218.947	192.516	4994.03	4502.14	3497.05	2939.87	1673.85	1949.87	1.09647	0.00257128	0.00412757	0.0675046	-3.88887	down
	UDP-GlcNAc	Nucleotide and Its metabolomics	1866.3	1841.84	2432.74	1857.99	2497.85	2360.37	17056	16100.3	14294.3	13358.2	11845.6	11544.6	1.21734	3.75943e-05	0.000134897	0.152699	-2.71124	down
	3-phenyllactic-acid	Organic acid And Its Derivatives	19.5567	21.565	23.0792	22.2129	21.735	22.8184	11.0976	10.7037	9.1914	10.3931	9.41186	8.18652	1.2325	9.48555e-09	1.92873e-07	2.22038	1.15081	up
	Malic-acid	Organic acid And Its derivatives	0	0	0	0	0	0	199.739	177.747	155	151.888	124.446	126.338	1.21978	4.71338e-05	0.000159731	0	-Inf	down
	cis-Aconitic-acid	Organic acid And Its derivatives	2.51236	2.17165	2.98371	2.45839	2.67366	2.53175	0.427054	0.402188	0.376493	0.369521	0.284429	0.313946	1.23546	3.04299e-06	1.85622e-05	7.05341	2.81832	up
	Itaconic-acid	Organic acid And Its derivatives	2.52631	2.91607	4.69285	3.2157	3.74581	2.8533	0	0	0	0	0	0	1.20583	0.00014396	0.000381806	Inf	Inf	up
	Isocitric-acid	Organic acid And Its derivatives	0.703702	1.11517	1.54129	1.41288	1.9681	1.07016	0.485443	0.44536	0.145651	0.652628	0.212333	0.0239606	1.06533	0.00152628	0.00273833	3.97446	1.99076	up
	Citric-acid	Organic acid And Its derivatives	55.1189	68.0752	85.7292	75.2772	90.5654	82.5891	27.7564	30.6884	19.0962	27.2636	18.926	14.0425	1.19226	3.27264e-05	0.000124769	3.31962	1.73102	up
	Lactate	Organic acid And Its derivatives	32.0984	38.6534	29.7721	38.7553	33.4478	32.6389	73.1538	71.0506	66.3194	77.2665	69.7075	64.0653	1.22407	8.16996e-08	9.96735e-07	0.487154	-1.03755	down
	D(+)-Glucose	Phosphate sugars	80.4121	112.764	104.603	120.923	106.013	121.285	249.967	249.499	186.986	238.159	252.625	200.435	1.18187	2.13831e-05	0.000108698	0.468908	-1.09262	down

## Sheet: THP-1-M2_vs_THP-1-M0_filter
	Compounds	Class	M2_1	M2_2	M2_3	M2_4	M2_5	M2_6	M0_1	M0_2	M0_3	M0_4	M0_5	M0_6	VIP	Pvalue	FDR	Fold_Change	Log2FC	Type
	UMP	Nucleotide and Its metabolomics	1198.31	1107.46	889.492	927.098	610.897	624.616	233.437	332.957	253.882	248.83	221.899	221.148	1.51732	0.00110778	0.00726209	3.5432	1.82505	up
	IMP	Nucleotide and Its metabolomics	5972.34	5396.54	4127.41	3543.02	2065.3	2398.1	801.199	1103.28	781.137	884.625	651.002	766.011	1.41222	0.00468916	0.0194045	4.71256	2.23651	up
	dUMP	Nucleotide and Its metabolomics	3.77292	3.11525	3.62151	2.66292	2.95031	2.67003	6.94197	8.6992	5.99362	7.47181	5.6001	7.40406	1.59546	0.000126609	0.00149399	0.446274	-1.164	down
	AMP	Nucleotide and Its metabolomics	4994.03	4502.14	3497.05	2939.87	1673.85	1949.87	634.333	884.234	626.152	733.686	512.886	586.288	1.40707	0.00493335	0.0194045	4.91676	2.29771	up
	Trehalose-6-phosphate	Phosphate sugars	5.85321	5.21926	4.59011	6.16296	4.78383	3.9915	0	0	0	0	0	0	1.65847	2.11079e-05	0.000470225	Inf	Inf	up
