# Supplementary material for: LncRNA CRNDE promotes hepatoma cell proliferation by regulating the metabolic reprogramming of M2 macrophages via ERK pathway
Source: Cancer Cell Int. 2024 May 31;24:193. doi: 10.1186/s12935-024-03380-8 (PMC11143606; doi:10.1186/s12935-024-03380-8)
Supplement: Supplementary file 3 — Supplementary Material 3 [file 12935_2024_3380_MOESM3_ESM.xlsx]

## Sheet: Sheet1
		sample	the BCLC stage	fibrosis stage of non-tumor tissues（ Metavir scoring system）	immunosuppressive treatments
		1	A	3	N
		2	A	3	N
		3	A	3	N
		4	A	4	N
		5	A	3	N
		6	A	3	N
		7	A	4	N
		8	A	4	N
		9	A	3	N
		10	A	3	N
